# Supplementary material for: Bright CsPbBr3 Perovskite Nanocrystals with Improved Stability by In-Situ Zn-Doping
Source: Nanomaterials (Basel). 2022 Feb 24;12(5):759. doi: 10.3390/nano12050759 (PMC8912077; doi:10.3390/nano12050759)
Supplement: Supplementary file 1 [file nanomaterials-12-00759-s001.zip]

Archive with 1 entries (1 files):
- nanomaterials-1609988-supplementary.pdf
